# Supplementary material for: Soil, Plant, and Microorganism Interactions Drive Secondary Succession in Alpine Grassland Restoration
Source: Plants (Basel). 2024 Mar 9;13(6):780. doi: 10.3390/plants13060780 (PMC10975169; doi:10.3390/plants13060780)
Supplement: Supplementary file 1 [file plants-13-00780-s001.zip]

Archive with 1 entries (1 files):
- plants-2875368-supplementary.pdf
